# Supplementary material for: Deep Learning-Based Prediction and Compensation of Performance Degradation in Flexible Sensors
Source: Micromachines (Basel). 2026 Apr 18;17(4):496. doi: 10.3390/mi17040496 (PMC13118224; doi:10.3390/mi17040496)
Supplement: Supplementary file 1 [file micromachines-17-00496-s001.zip]

Archive with 1 entries (1 files):
- micromachines-4277683-supplementary.pdf
